# Supplementary material for: Mortality risks from a spectrum of causes associated with sand and dust storms in China
Source: Nat Commun. 2023 Oct 27;14:6867. doi: 10.1038/s41467-023-42530-w (PMC10611721; doi:10.1038/s41467-023-42530-w)
Supplement: Supplementary file 4 — Source Data [file 41467_2023_42530_MOESM4_ESM.xlsx]

## Sheet: Figure 1
Figure 1
	MCODE of the study county	Annual average frequency of Sand and Dust Storms (SDS) events, 2013–2018
	110101	1.5
	110102	1.5
	110105	1.16667
	110106	1.5
	110107	1.16667
	110108	1.16667
	110109	1.16667
	110111	1.16667
	110112	1.5
	110113	1.16667
	110114	1.16667
	110115	1.5
	110116	1.33333
	110117	1.16667
	110228	1.33333
	110229	1.33333
	120103	0.5
	120104	0.5
	120106	0.666667
	130102	3.33333
	130104	3.33333
	130105	4.33333
	130181	3.5
	130185	3.5
	130502	3.33333
	130521	3.66667
	130602	2.66667
	130631	2.16667
	130902	2.16667
	130903	2.66667
	131024	2.83333
	140107	5.33333
	140302	3.66667
	140321	4.66667
	140502	4
	140525	3.66667
	140702	5.83333
	150103	14
	150802	13.6667
	210103	1.33333
	210204	0.5
	210303	0.833333
	210504	0.666667
	210703	1.16667
	210902	2.33333
	211202	2
	220211	1.5
	220303	3
	222401	1.16667
	222405	1.16667
	230102	1.83333
	230103	2.16667
	230104	2
	230606	2.16667
	231202	1.5
	320104	0.333333
	320106	0.333333
	320111	0.333333
	320115	0.333333
	320116	0.5
	320117	0.333333
	320118	0.333333
	320205	0.333333
	320211	0.5
	320213	0.333333
	320214	0.333333
	320281	0.333333
	320282	0.166667
	320302	0.166667
	320305	0.666667
	320311	0.166667
	320312	0.666667
	320321	0.333333
	320322	0.166667
	320324	0.666667
	320381	0.666667
	320382	0.666667
	320402	0.166667
	320404	0.333333
	320411	0.166667
	320413	0.166667
	320506	0.333333
	320508	0.666667
	320509	0.333333
	320581	0.333333
	320582	0.333333
	320585	0.333333
	320602	0.333333
	320611	0.333333
	320612	0.333333
	320623	0.333333
	320681	0.333333
	320682	0.333333
	320684	0.333333
	320685	0.333333
	320703	0.5
	320706	0.5
	320707	0.5
	320722	0.5
	320723	0.5
	320724	0.5
	320803	0.5
	320804	0.333333
	320812	0.333333
	320813	0.333333
	320826	0.333333
	320830	0.333333
	320831	0.5
	320902	0.333333
	320903	0.333333
	320904	0.333333
	320921	0.333333
	320922	0.333333
	320923	0.333333
	320924	0.333333
	320925	0.333333
	320981	0.333333
	321002	0.5
	321003	0.333333
	321081	0.333333
	321084	0.5
	321102	0.333333
	321111	0.333333
	321112	0.333333
	321181	0.333333
	321182	0.333333
	321183	0.333333
	321202	0.333333
	321203	0.5
	321204	0.333333
	321281	0.333333
	321282	0.5
	321283	0.5
	321302	0.333333
	321311	0.5
	321322	0.5
	321323	0.5
	321324	0.5
	370102	1.83333
	370103	2.33333
	370104	2.16667
	370105	2.16667
	370112	2.5
	370113	2.16667
	370181	1.33333
	370213	1
	370214	2.33333
	370215	2.33333
	370285	1.66667
	370303	1.33333
	370304	1.33333
	370305	0.833333
	370306	1.16667
	370321	1.33333
	370322	1.16667
	370323	1.33333
	370403	1
	370683	1.83333
	370684	0.833333
	370685	1.66667
	370783	0.833333
	371083	1.5
	371202	1
	371402	2.5
	371421	2.16667
	371602	0.666667
	371624	1.16667
	371702	2.16667
	371727	1.66667
	410102	2.33333
	410103	2.16667
	410105	2.16667
	410106	2.5
	410122	2.16667
	410182	2.5
	410183	2.16667
	410184	2.33333
	410185	2.5
	410224	1.66667
	410502	1.66667
	410503	1.5
	410505	1.16667
	410506	1.16667
	410522	1.16667
	410702	2
	410711	2
	410802	1.5
	410883	1.5
	420102	0.666667
	420114	0.5
	420902	0.666667
	430103	0.333333
	430181	0.333333
	430203	0.333333
	430302	0.333333
	430321	0.333333
	430702	0.5
	431003	0.166667
	510182	0.166667
	610104	5
	610116	6.5
	610304	4.16667
	611002	3.16667
	620123	12.3333
	620302	13.8333
	620503	8.16667
	620602	13.3333
	620702	12.5
	632121	5.16667
	632321	4.66667
	640221	9.5
	640502	13.1667
	652201	8.83333
	653001	10

## Sheet: Figure2
Figure 2
	Cause of mortality	ER(%)(95% CI)	No.of counties
	All	1.65(-0.26-3.59)	190
	Non-accidental	1.33(-0.63-3.33)	194
	Diseases of the respiratory system	8.90(4.96-12.98)	177
	Diseases of the genitourinary system	2.57(-1.56-6.87)	116
	Diseases of the circulatory system	2.12(-0.39-4.70)	196
	Diseases of the nervous system	1.33(-1.62-4.37)	111
	Diseases of the digestive system	0.24(-2.14-2.68)	141
	Ischemic stroke	7.49(3.12-12.05)	174
	Intracerebral hemorrhagic stroke	5.40(1.25-9.73)	187
	Hypertensive heart disease	4.05(0.41-7.83)	147
	Hemorrhagic stroke	3.67(-0.23-7.72)	185
	Myocardial infarction	3.45(0.34-6.66)	187
	Acute myocardial infarction	3.37(0.28-6.55)	187
	Acute ischemic heart disease	3.33(0.07-6.70)	178
	Ischemic heart disease	1.21(-2.19-4.72)	189
	Chronic ischemic heart disease	-0.20(-3.23-2.92)	177
	Chronic lower respiratory disease	12.51(6.31-19.08)	171
	Chronic obstructive pulmonary disease	11.55(5.55-17.89)	174

## Sheet: Figure3
								Figure 3
									Cause of mortality	ER(%)	Lower Bound	Upper Bound	Model	No.of counties
									ISTR	7.49	3.11797	12.0544	Main effect	174
									ISTR	6.27	2.28868	10.4112	Controling PM2.5-10	174
									ISTR	4.95	0.0917937	10.0444	Controling PM2.5	174
									IHDSTR	5.4	1.24964	9.72508	Main effect	187
									IHDSTR	5.23	0.867129	9.77307	Controling PM2.5-10	187
									IHDSTR	4.4	-0.453976	9.48065	Controling PM2.5	187
									HBP	4.05	0.405328	7.82691	Main effect	147
									HBP	2.46	-1.49383	6.57058	Controling PM2.5-10	147
									HBP	1.38	-4.01075	7.07862	Controling PM2.5	147
									MI	3.45	0.336686	6.6599	Main effect	187
									MI	1.85	-1.26431	5.06807	Controling PM2.5-10	187
									MI	1.51	-1.90614	5.05423	Controling PM2.5	187
									AMI	3.37	0.283004	6.54891	Main effect	187
									AMI	1.79	-1.29208	4.96511	Controling PM2.5-10	187
									AMI	1.46	-1.96433	4.99547	Controling PM2.5	187
									AIHD	3.33	0.0681293	6.69987	Main effect	178
									AIHD	1.87	-1.4407	5.28604	Controling PM2.5-10	178
									AIHD	1.15	-2.37736	4.81014	Controling PM2.5	178
									CLRI	12.51	6.30591	19.0797	Main effect	171
									CLRI	10.34	3.80227	17.2793	Controling PM2.5-10	171
									CLRI	9.92	3.50206	16.7436	Controling PM2.5	171
									COPD	11.55	5.54771	17.8921	Main effect	174
									COPD	9.91	3.31494	16.9339	Controling PM2.5-10	174
									COPD	9.72	3.48672	16.3294	Controling PM2.5	174
